# Supplementary material for: Spatial Heterogeneity and Methodological Insights in Fish Community Assessment: A Case Study in Hulun Lake
Source: Biology (Basel). 2025 Nov 26;14(12):1678. doi: 10.3390/biology14121678 (PMC12730304; doi:10.3390/biology14121678)
Supplement: Supplementary file 1 [file biology-14-01678-s001.zip]

Archive with 2 entries (2 files):
- supporting_informations-Figures.pdf
- supporting_informations-Tables.xlsx
