# Supplementary material for: Spatial Heterogeneity and Methodological Insights in Fish Community Assessment: A Case Study in Hulun Lake
Source: Biology (Basel). 2025 Nov 26;14(12):1678. doi: 10.3390/biology14121678 (PMC12730304; doi:10.3390/biology14121678)
Supplement: Supplementary file 1 [file biology-14-01678-s001.zip › supporting_informations-Tables.xlsx]

## Sheet: SI_TS1 sampling events
Supporting Information Table S1 Samples and negative controls setup in this study
eventID	extractionID	sampleType	Volumn	SampleFun	library
HLH1	HLH1_A	Water	1L	BiologicalReplicate	Lib1
HLH1	HLH1_B	Water	1L	BiologicalReplicate	Lib1
HLH1	HLH1_C	Water	1L	BiologicalReplicate	Lib1
HLH2	HLH2_A	Water	1L	BiologicalReplicate	Lib1
HLH2	HLH2_B	Water	1L	BiologicalReplicate	Lib1
HLH2	HLH2_C	Water	1L	BiologicalReplicate	Lib1
HLH3	HLH3_A	Water	1L	BiologicalReplicate	Lib1
HLH3	HLH3_B	Water	1L	BiologicalReplicate	Lib1
HLH3	HLH3_C	Water	1L	BiologicalReplicate	Lib1
HLH4	HLH4_A	Water	1L	BiologicalReplicate	Lib1
HLH4	HLH4_B	Water	1L	BiologicalReplicate	Lib1
HLH4	HLH4_C	Water	1L	BiologicalReplicate	Lib1
HLH5	HLH5_A	Water	1L	BiologicalReplicate	Lib1
HLH5	HLH5_B	Water	1L	BiologicalReplicate	Lib1
HLH5	HLH5_C	Water	1L	BiologicalReplicate	Lib1
HLH6	HLH6_A	Water	1L	BiologicalReplicate	Lib1
HLH6	HLH6_B	Water	1L	BiologicalReplicate	Lib1
HLH6	HLH6_C	Water	1L	BiologicalReplicate	Lib1
HLH7	HLH7_A	Water	1L	BiologicalReplicate	Lib1
HLH7	HLH7_B	Water	1L	BiologicalReplicate	Lib1
HLH7	HLH7_C	Water	1L	BiologicalReplicate	Lib1
HLH8	HLH8_A	Water	1L	BiologicalReplicate	Lib1
HLH8	HLH8_B	Water	1L	BiologicalReplicate	Lib1
HLH8	HLH8_C	Water	1L	BiologicalReplicate	Lib1
HLH9	HLH9_A	Water	1L	BiologicalReplicate	Lib1
HLH9	HLH9_B	Water	1L	BiologicalReplicate	Lib1
HLH9	HLH9_C	Water	1L	BiologicalReplicate	Lib1
HLH10	HLH10_A	Water	1L	BiologicalReplicate	Lib1
HLH10	HLH10_B	Water	1L	BiologicalReplicate	Lib1
HLH10	HLH10_C	Water	1L	BiologicalReplicate	Lib1
HLH11	HLH11_A	Water	1L	BiologicalReplicate	Lib1
HLH11	HLH11_B	Water	1L	BiologicalReplicate	Lib1
HLH11	HLH11_C	Water	1L	BiologicalReplicate	Lib1
HLH12	HLH12_A	Water	1L	BiologicalReplicate	Lib1
HLH12	HLH12_B	Water	1L	BiologicalReplicate	Lib1
HLH12	HLH12_C	Water	1L	BiologicalReplicate	Lib1
HLH13	HLH13_A	Water	1L	BiologicalReplicate	Lib1
HLH13	HLH13_B	Water	1L	BiologicalReplicate	Lib1
HLH13	HLH13_C	Water	1L	BiologicalReplicate	Lib1
HLH14	HLH14_A	Water	1L	BiologicalReplicate	Lib1
HLH14	HLH14_B	Water	1L	BiologicalReplicate	Lib1
HLH14	HLH14_C	Water	1L	BiologicalReplicate	Lib1
HLH15	HLH15_A	Water	1L	BiologicalReplicate	Lib1
HLH15	HLH15_B	Water	1L	BiologicalReplicate	Lib1
HLH15	HLH15_C	Water	1L	BiologicalReplicate	Lib1
HLH16	HLH16_A	Water	1L	BiologicalReplicate	Lib1
HLH16	HLH16_B	Water	1L	BiologicalReplicate	Lib1
HLH16	HLH16_C	Water	1L	BiologicalReplicate	Lib1
HLH17	HLH17_A	Water	1L	BiologicalReplicate	Lib1
HLH17	HLH17_B	Water	1L	BiologicalReplicate	Lib1
HLH17	HLH17_C	Water	1L	BiologicalReplicate	Lib1
HLH18	HLH18_A	Water	1L	BiologicalReplicate	Lib1
HLH18	HLH18_B	Water	1L	BiologicalReplicate	Lib1
HLH18	HLH18_C	Water	1L	BiologicalReplicate	Lib1
HLH19	HLH19_A	Water	1L	BiologicalReplicate	Lib1
HLH19	HLH19_B	Water	1L	BiologicalReplicate	Lib1
HLH19	HLH19_C	Water	1L	BiologicalReplicate	Lib1
HLH20	HLH20_A	Water	1L	BiologicalReplicate	Lib1
HLH20	HLH20_B	Water	1L	BiologicalReplicate	Lib1
HLH20	HLH20_C	Water	1L	BiologicalReplicate	Lib1
HLH21	HLH21_A	Water	1L	BiologicalReplicate	Lib1
HLH21	HLH21_B	Water	1L	BiologicalReplicate	Lib1
HLH21	HLH21_C	Water	1L	BiologicalReplicate	Lib1
FieldNeg	CK1_FieldBlank	Water	1L	FieldNeg	Lib1
FieldNeg	CK2_FieldBlank	Water	1L	FieldNeg	Lib1
FieldNeg	CK3_FieldBlank	Water	1L	FieldNeg	Lib1
FieldNeg	CK4_FieldBlank	Water	1L	FieldNeg	Lib1
NA	CKDNA1_ExtractionBlank	NA	1L	ExtractionBlank	Lib1
NA	CKDNA3_PCRBlank	NA	1L	PCRBlank	Lib1
FieldNeg	CK5_FieldBlank	NA	1L	FieldNeg	Lib1
FieldNeg	CK6_FieldBlank	NA	1L	FieldNeg	Lib1

## Sheet: SI_TS2 species&abundance
Supporting Information Table S2 Species and abundance by sample from trawl survey and eDNA generated from two bioinformatic pipelines
location	Species	Net	QIIME2_reads	OBITools_reads
HLH1	Abbottina rivularis	0	0	0
HLH1	Acanthogobius flavimanus	0	0	0
HLH1	Acanthorhodeus chankaensis	0	0	0
HLH1	Acheilognathus hypselonotus	0	0	0
HLH1	Acheilognathus macropterus	72	141	318
HLH1	Acheilognathus sp.	0	0	0
HLH1	Carassius auratus	72	3651	6429
HLH1	Carassius carassius	0	0	25890
HLH1	Carassius gibelio	0	23250	26691
HLH1	Chanodichthys erythropterus	153	0	0
HLH1	Chanodichthys mongolicus	0	0	77
HLH1	Cobitis choii	0	0	0
HLH1	Cobitis melanoleuca	0	0	0
HLH1	Ctenopharyngodon idella	0	0	0
HLH1	Cyprinus carpio	117	13629	0
HLH1	Esox reichertii	0	0	0
HLH1	Gnathopogon strigatus	0	0	0
HLH1	Gobio cynocephalus	0	0	0
HLH1	Gobiobotia pappenheimi	0	0	0
HLH1	Hemibarbus sp.	0	0	0
HLH1	Hemiculter bleekeri	342	13848	17031
HLH1	Hemiculter sp.	0	0	0
HLH1	Hypophthalmichthys molitrix	0	678	0
HLH1	Hypophthalmichthys nobilis	0	0	1698
HLH1	Leuciscus waleckii	0	0	0
HLH1	Lota lota	0	0	0
HLH1	Micropercops swinhonis	0	0	0
HLH1	Microphysogobio amurensis	0	48	0
HLH1	Misgurnus anguillicaudatus	0	0	57
HLH1	Oryzias latipes	0	0	0
HLH1	Perccottus glenii	0	0	0
HLH1	Plagiognathops microlepis	0	0	0
HLH1	Pseudorasbora parva	0	0	0
HLH1	Rhinogobius brunneus	0	270	0
HLH1	Rhinogobius cliffordpopei	0	0	0
HLH1	Rhinogobius similis	0	0	83
HLH1	Rhodeus sericeus	0	129	0
HLH1	Rhynchocypris lagowskii	0	0	0
HLH1	Rhynchocypris oxycephalus	0	0	0
HLH1	Romanogobio tenuicorpus	0	0	0
HLH1	Sarcocheilichthys soldatovi	0	0	0
HLH1	Saurogobio dabryi	0	0	0
HLH1	Silurus asotus	0	744	780
HLH1	Squalidus chankaensis	0	0	0
HLH1	Squaliobarbus curriculus	0	23	0
HLH1	Tachysurus fulvidraco	0	0	0
HLH10	Abbottina rivularis	0	0	0
HLH10	Acanthogobius flavimanus	0	809	0
HLH10	Acanthorhodeus chankaensis	0	0	43
HLH10	Acheilognathus hypselonotus	0	0	0
HLH10	Acheilognathus macropterus	0	444	504
HLH10	Acheilognathus sp.	0	0	0
HLH10	Carassius auratus	99	9798	5709
HLH10	Carassius carassius	0	0	267885
HLH10	Carassius gibelio	0	245826	22113
HLH10	Chanodichthys erythropterus	225	1734	1788
HLH10	Chanodichthys mongolicus	0	0	28
HLH10	Cobitis choii	0	0	0
HLH10	Cobitis melanoleuca	0	0	0
HLH10	Ctenopharyngodon idella	0	1044	972
HLH10	Cyprinus carpio	243	8442	0
HLH10	Esox reichertii	0	0	0
HLH10	Gnathopogon strigatus	0	0	0
HLH10	Gobio cynocephalus	0	0	0
HLH10	Gobiobotia pappenheimi	0	0	0
HLH10	Hemibarbus sp.	0	0	0
HLH10	Hemiculter bleekeri	1602	10932	12957
HLH10	Hemiculter sp.	0	0	263
HLH10	Hypophthalmichthys molitrix	0	587	0
HLH10	Hypophthalmichthys nobilis	0	0	1059
HLH10	Leuciscus waleckii	0	0	0
HLH10	Lota lota	0	0	0
HLH10	Micropercops swinhonis	0	0	0
HLH10	Microphysogobio amurensis	0	0	0
HLH10	Misgurnus anguillicaudatus	0	0	0
HLH10	Oryzias latipes	0	0	0
HLH10	Perccottus glenii	0	0	0
HLH10	Plagiognathops microlepis	0	650	0
HLH10	Pseudorasbora parva	0	0	510
HLH10	Rhinogobius brunneus	0	2901	2712
HLH10	Rhinogobius cliffordpopei	0	102	0
HLH10	Rhinogobius similis	0	0	774
HLH10	Rhodeus sericeus	0	234	0
HLH10	Rhynchocypris lagowskii	0	0	0
HLH10	Rhynchocypris oxycephalus	0	118	0
HLH10	Romanogobio tenuicorpus	0	0	0
HLH10	Sarcocheilichthys soldatovi	0	0	15
HLH10	Saurogobio dabryi	0	0	0
HLH10	Silurus asotus	270	996	930
HLH10	Squalidus chankaensis	0	0	0
HLH10	Squaliobarbus curriculus	0	0	0
HLH10	Tachysurus fulvidraco	0	0	0
HLH11	Abbottina rivularis	0	0	0
HLH11	Acanthogobius flavimanus	0	494	0
HLH11	Acanthorhodeus chankaensis	0	0	0
HLH11	Acheilognathus hypselonotus	0	0	0
HLH11	Acheilognathus macropterus	0	10950	13176
HLH11	Acheilognathus sp.	0	0	0
HLH11	Carassius auratus	108	16089	22305
HLH11	Carassius carassius	0	2178	314265
HLH11	Carassius gibelio	0	275109	79278
HLH11	Chanodichthys erythropterus	198	0	0
HLH11	Chanodichthys mongolicus	0	0	0
HLH11	Cobitis choii	0	0	0
HLH11	Cobitis melanoleuca	0	0	0
HLH11	Ctenopharyngodon idella	0	0	0
HLH11	Cyprinus carpio	315	44385	0
HLH11	Esox reichertii	0	288	261
HLH11	Gnathopogon strigatus	0	0	0
HLH11	Gobio cynocephalus	0	0	0
HLH11	Gobiobotia pappenheimi	0	0	0
HLH11	Hemibarbus sp.	0	0	0
HLH11	Hemiculter bleekeri	873	0	696
HLH11	Hemiculter sp.	0	0	281
HLH11	Hypophthalmichthys molitrix	0	0	0
HLH11	Hypophthalmichthys nobilis	0	0	0
HLH11	Leuciscus waleckii	45	2406	3195
HLH11	Lota lota	0	0	0
HLH11	Micropercops swinhonis	0	0	104
HLH11	Microphysogobio amurensis	0	0	0
HLH11	Misgurnus anguillicaudatus	0	2448	2412
HLH11	Oryzias latipes	0	0	0
HLH11	Perccottus glenii	0	999	957
HLH11	Plagiognathops microlepis	0	377	0
HLH11	Pseudorasbora parva	0	1767	1851
HLH11	Rhinogobius brunneus	0	357	282
HLH11	Rhinogobius cliffordpopei	0	0	0
HLH11	Rhinogobius similis	0	0	627
HLH11	Rhodeus sericeus	0	543	3
HLH11	Rhynchocypris lagowskii	0	0	0
HLH11	Rhynchocypris oxycephalus	0	0	0
HLH11	Romanogobio tenuicorpus	0	273	0
HLH11	Sarcocheilichthys soldatovi	0	0	0
HLH11	Saurogobio dabryi	0	8304	8220
HLH11	Silurus asotus	252	21207	22176
HLH11	Squalidus chankaensis	0	0	0
HLH11	Squaliobarbus curriculus	0	0	0
HLH11	Tachysurus fulvidraco	0	1386	1047
HLH12	Abbottina rivularis	0	1314	1242
HLH12	Acanthogobius flavimanus	0	93	0
HLH12	Acanthorhodeus chankaensis	0	0	0
HLH12	Acheilognathus hypselonotus	0	0	527
HLH12	Acheilognathus macropterus	0	1290	1176
HLH12	Acheilognathus sp.	0	0	0
HLH12	Carassius auratus	162	11382	22980
HLH12	Carassius carassius	0	0	458214
HLH12	Carassius gibelio	0	425703	107007
HLH12	Chanodichthys erythropterus	324	70566	74943
HLH12	Chanodichthys mongolicus	0	0	389
HLH12	Cobitis choii	0	0	0
HLH12	Cobitis melanoleuca	0	0	0
HLH12	Ctenopharyngodon idella	0	465	435
HLH12	Cyprinus carpio	369	72684	714
HLH12	Esox reichertii	0	354	297
HLH12	Gnathopogon strigatus	0	0	0
HLH12	Gobio cynocephalus	0	0	0
HLH12	Gobiobotia pappenheimi	0	0	0
HLH12	Hemibarbus sp.	0	0	0
HLH12	Hemiculter bleekeri	567	39765	45906
HLH12	Hemiculter sp.	0	0	503
HLH12	Hypophthalmichthys molitrix	0	0	0
HLH12	Hypophthalmichthys nobilis	0	0	0
HLH12	Leuciscus waleckii	0	19500	23919
HLH12	Lota lota	0	0	0
HLH12	Micropercops swinhonis	0	0	34
HLH12	Microphysogobio amurensis	0	0	0
HLH12	Misgurnus anguillicaudatus	0	0	0
HLH12	Oryzias latipes	0	0	0
HLH12	Perccottus glenii	0	0	0
HLH12	Plagiognathops microlepis	0	0	0
HLH12	Pseudorasbora parva	0	67428	75990
HLH12	Rhinogobius brunneus	0	8190	7887
HLH12	Rhinogobius cliffordpopei	0	22659	22428
HLH12	Rhinogobius similis	0	0	46
HLH12	Rhodeus sericeus	0	270	0
HLH12	Rhynchocypris lagowskii	0	0	0
HLH12	Rhynchocypris oxycephalus	0	48	0
HLH12	Romanogobio tenuicorpus	0	0	0
HLH12	Sarcocheilichthys soldatovi	0	900	831
HLH12	Saurogobio dabryi	0	0	0
HLH12	Silurus asotus	63	1848	2040
HLH12	Squalidus chankaensis	0	2889	2832
HLH12	Squaliobarbus curriculus	0	0	0
HLH12	Tachysurus fulvidraco	0	846	639
HLH13	Abbottina rivularis	0	0	0
HLH13	Acanthogobius flavimanus	0	0	0
HLH13	Acanthorhodeus chankaensis	0	0	0
HLH13	Acheilognathus hypselonotus	0	0	0
HLH13	Acheilognathus macropterus	0	357	330
HLH13	Acheilognathus sp.	0	0	0
HLH13	Carassius auratus	171	0	567
HLH13	Carassius carassius	0	0	0
HLH13	Carassius gibelio	0	0	0
HLH13	Chanodichthys erythropterus	234	0	0
HLH13	Chanodichthys mongolicus	0	0	0
HLH13	Cobitis choii	0	0	0
HLH13	Cobitis melanoleuca	0	0	0
HLH13	Ctenopharyngodon idella	0	24	24
HLH13	Cyprinus carpio	558	0	0
HLH13	Esox reichertii	0	0	0
HLH13	Gnathopogon strigatus	0	0	0
HLH13	Gobio cynocephalus	0	0	0
HLH13	Gobiobotia pappenheimi	0	0	0
HLH13	Hemibarbus sp.	0	81	0
HLH13	Hemiculter bleekeri	1053	0	0
HLH13	Hemiculter sp.	0	0	0
HLH13	Hypophthalmichthys molitrix	3	0	0
HLH13	Hypophthalmichthys nobilis	0	0	0
HLH13	Leuciscus waleckii	0	0	0
HLH13	Lota lota	0	0	0
HLH13	Micropercops swinhonis	0	0	0
HLH13	Microphysogobio amurensis	0	138	141
HLH13	Misgurnus anguillicaudatus	0	0	0
HLH13	Oryzias latipes	0	0	0
HLH13	Perccottus glenii	0	0	0
HLH13	Plagiognathops microlepis	0	0	0
HLH13	Pseudorasbora parva	0	0	0
HLH13	Rhinogobius brunneus	0	0	0
HLH13	Rhinogobius cliffordpopei	0	69	0
HLH13	Rhinogobius similis	0	0	51
HLH13	Rhodeus sericeus	0	0	0
HLH13	Rhynchocypris lagowskii	0	0	0
HLH13	Rhynchocypris oxycephalus	0	0	0
HLH13	Romanogobio tenuicorpus	0	0	0
HLH13	Sarcocheilichthys soldatovi	0	0	0
HLH13	Saurogobio dabryi	0	0	0
HLH13	Silurus asotus	0	0	0
HLH13	Squalidus chankaensis	0	0	0
HLH13	Squaliobarbus curriculus	0	0	0
HLH13	Tachysurus fulvidraco	0	0	0
HLH14	Abbottina rivularis	0	0	0
HLH14	Acanthogobius flavimanus	0	0	0
HLH14	Acanthorhodeus chankaensis	0	0	0
HLH14	Acheilognathus hypselonotus	0	0	0
HLH14	Acheilognathus macropterus	0	0	0
HLH14	Acheilognathus sp.	0	0	0
HLH14	Carassius auratus	171	0	636
HLH14	Carassius carassius	0	0	37779
HLH14	Carassius gibelio	0	36708	0
HLH14	Chanodichthys erythropterus	189	0	0
HLH14	Chanodichthys mongolicus	0	0	0
HLH14	Cobitis choii	0	0	0
HLH14	Cobitis melanoleuca	0	0	0
HLH14	Ctenopharyngodon idella	0	0	0
HLH14	Cyprinus carpio	297	0	0
HLH14	Esox reichertii	0	0	0
HLH14	Gnathopogon strigatus	0	0	0
HLH14	Gobio cynocephalus	0	0	0
HLH14	Gobiobotia pappenheimi	0	0	0
HLH14	Hemibarbus sp.	0	0	0
HLH14	Hemiculter bleekeri	702	0	0
HLH14	Hemiculter sp.	0	0	0
HLH14	Hypophthalmichthys molitrix	0	0	0
HLH14	Hypophthalmichthys nobilis	0	0	0
HLH14	Leuciscus waleckii	0	276	252
HLH14	Lota lota	0	0	0
HLH14	Micropercops swinhonis	0	0	0
HLH14	Microphysogobio amurensis	0	0	0
HLH14	Misgurnus anguillicaudatus	0	0	0
HLH14	Oryzias latipes	0	0	0
HLH14	Perccottus glenii	0	0	0
HLH14	Plagiognathops microlepis	0	0	0
HLH14	Pseudorasbora parva	0	0	0
HLH14	Rhinogobius brunneus	0	0	0
HLH14	Rhinogobius cliffordpopei	0	0	0
HLH14	Rhinogobius similis	0	0	56
HLH14	Rhodeus sericeus	0	0	0
HLH14	Rhynchocypris lagowskii	0	0	0
HLH14	Rhynchocypris oxycephalus	0	0	0
HLH14	Romanogobio tenuicorpus	0	0	0
HLH14	Sarcocheilichthys soldatovi	0	0	0
HLH14	Saurogobio dabryi	0	0	0
HLH14	Silurus asotus	18	234	204
HLH14	Squalidus chankaensis	0	0	0
HLH14	Squaliobarbus curriculus	0	0	0
HLH14	Tachysurus fulvidraco	0	156	156
HLH15	Abbottina rivularis	0	0	0
HLH15	Acanthogobius flavimanus	0	219	0
HLH15	Acanthorhodeus chankaensis	0	0	0
HLH15	Acheilognathus hypselonotus	0	0	0
HLH15	Acheilognathus macropterus	0	0	0
HLH15	Acheilognathus sp.	0	0	0
HLH15	Carassius auratus	32	8904	878
HLH15	Carassius carassius	0	0	646816
HLH15	Carassius gibelio	0	620102	0
HLH15	Chanodichthys erythropterus	4	0	0
HLH15	Chanodichthys mongolicus	0	0	9
HLH15	Cobitis choii	0	0	0
HLH15	Cobitis melanoleuca	0	0	0
HLH15	Ctenopharyngodon idella	0	0	0
HLH15	Cyprinus carpio	404	0	0
HLH15	Esox reichertii	0	0	0
HLH15	Gnathopogon strigatus	0	0	0
HLH15	Gobio cynocephalus	0	31	0
HLH15	Gobiobotia pappenheimi	0	25	0
HLH15	Hemibarbus sp.	0	0	0
HLH15	Hemiculter bleekeri	0	30692	43672
HLH15	Hemiculter sp.	0	0	319
HLH15	Hypophthalmichthys molitrix	0	0	0
HLH15	Hypophthalmichthys nobilis	0	0	0
HLH15	Leuciscus waleckii	12	28468	38706
HLH15	Lota lota	0	0	0
HLH15	Micropercops swinhonis	0	0	0
HLH15	Microphysogobio amurensis	0	926	884
HLH15	Misgurnus anguillicaudatus	0	0	0
HLH15	Oryzias latipes	0	0	0
HLH15	Perccottus glenii	0	0	0
HLH15	Plagiognathops microlepis	0	466	0
HLH15	Pseudorasbora parva	0	798	1756
HLH15	Rhinogobius brunneus	0	0	0
HLH15	Rhinogobius cliffordpopei	0	226	0
HLH15	Rhinogobius similis	0	0	202
HLH15	Rhodeus sericeus	0	0	0
HLH15	Rhynchocypris lagowskii	0	0	0
HLH15	Rhynchocypris oxycephalus	0	0	0
HLH15	Romanogobio tenuicorpus	0	285	0
HLH15	Sarcocheilichthys soldatovi	0	0	0
HLH15	Saurogobio dabryi	0	5232	5138
HLH15	Silurus asotus	0	154	134
HLH15	Squalidus chankaensis	0	0	0
HLH15	Squaliobarbus curriculus	0	0	0
HLH15	Tachysurus fulvidraco	0	0	0
HLH16	Abbottina rivularis	0	636	0
HLH16	Acanthogobius flavimanus	0	293	0
HLH16	Acanthorhodeus chankaensis	0	0	0
HLH16	Acheilognathus hypselonotus	0	0	1574
HLH16	Acheilognathus macropterus	0	0	0
HLH16	Acheilognathus sp.	0	82	0
HLH16	Carassius auratus	9	9759	1494
HLH16	Carassius carassius	0	1281	96159
HLH16	Carassius gibelio	0	81402	5067
HLH16	Chanodichthys erythropterus	792	0	0
HLH16	Chanodichthys mongolicus	0	0	0
HLH16	Cobitis choii	0	0	0
HLH16	Cobitis melanoleuca	0	0	0
HLH16	Ctenopharyngodon idella	0	0	36
HLH16	Cyprinus carpio	90	0	0
HLH16	Esox reichertii	0	741	699
HLH16	Gnathopogon strigatus	0	0	0
HLH16	Gobio cynocephalus	0	0	0
HLH16	Gobiobotia pappenheimi	0	0	0
HLH16	Hemibarbus sp.	0	0	0
HLH16	Hemiculter bleekeri	1377	0	0
HLH16	Hemiculter sp.	0	0	0
HLH16	Hypophthalmichthys molitrix	0	0	0
HLH16	Hypophthalmichthys nobilis	0	0	0
HLH16	Leuciscus waleckii	36	417	402
HLH16	Lota lota	0	0	0
HLH16	Micropercops swinhonis	0	0	202
HLH16	Microphysogobio amurensis	0	0	0
HLH16	Misgurnus anguillicaudatus	0	0	0
HLH16	Oryzias latipes	0	0	0
HLH16	Perccottus glenii	0	0	0
HLH16	Plagiognathops microlepis	0	0	0
HLH16	Pseudorasbora parva	0	0	0
HLH16	Rhinogobius brunneus	0	690	657
HLH16	Rhinogobius cliffordpopei	0	0	0
HLH16	Rhinogobius similis	0	0	273
HLH16	Rhodeus sericeus	0	0	0
HLH16	Rhynchocypris lagowskii	0	0	0
HLH16	Rhynchocypris oxycephalus	0	6	0
HLH16	Romanogobio tenuicorpus	0	0	0
HLH16	Sarcocheilichthys soldatovi	0	879	0
HLH16	Saurogobio dabryi	0	0	0
HLH16	Silurus asotus	45	276	267
HLH16	Squalidus chankaensis	0	0	0
HLH16	Squaliobarbus curriculus	0	0	0
HLH16	Tachysurus fulvidraco	0	0	0
HLH17	Abbottina rivularis	0	2769	2364
HLH17	Acanthogobius flavimanus	0	179	0
HLH17	Acanthorhodeus chankaensis	0	0	101
HLH17	Acheilognathus hypselonotus	0	0	0
HLH17	Acheilognathus macropterus	0	137001	174054
HLH17	Acheilognathus sp.	0	88	0
HLH17	Carassius auratus	72	43479	72891
HLH17	Carassius carassius	0	1074	803634
HLH17	Carassius gibelio	0	717963	210441
HLH17	Chanodichthys erythropterus	189	12651	14541
HLH17	Chanodichthys mongolicus	0	0	275
HLH17	Cobitis choii	0	641	0
HLH17	Cobitis melanoleuca	0	0	0
HLH17	Ctenopharyngodon idella	0	174	159
HLH17	Cyprinus carpio	162	90150	5229
HLH17	Esox reichertii	0	201	180
HLH17	Gnathopogon strigatus	0	0	0
HLH17	Gobio cynocephalus	0	0	0
HLH17	Gobiobotia pappenheimi	0	0	0
HLH17	Hemibarbus sp.	0	0	0
HLH17	Hemiculter bleekeri	675	20199	25734
HLH17	Hemiculter sp.	0	0	756
HLH17	Hypophthalmichthys molitrix	0	0	0
HLH17	Hypophthalmichthys nobilis	0	0	0
HLH17	Leuciscus waleckii	0	2985	3534
HLH17	Lota lota	0	46	0
HLH17	Micropercops swinhonis	0	0	0
HLH17	Microphysogobio amurensis	0	1500	1374
HLH17	Misgurnus anguillicaudatus	0	1518	1431
HLH17	Oryzias latipes	0	0	0
HLH17	Perccottus glenii	0	0	0
HLH17	Plagiognathops microlepis	0	376	0
HLH17	Pseudorasbora parva	0	9489	13068
HLH17	Rhinogobius brunneus	0	1773	1596
HLH17	Rhinogobius cliffordpopei	0	720	636
HLH17	Rhinogobius similis	0	0	206
HLH17	Rhodeus sericeus	0	7191	9060
HLH17	Rhynchocypris lagowskii	0	0	0
HLH17	Rhynchocypris oxycephalus	0	36	0
HLH17	Romanogobio tenuicorpus	0	0	0
HLH17	Sarcocheilichthys soldatovi	0	3000	2880
HLH17	Saurogobio dabryi	0	0	0
HLH17	Silurus asotus	9	15009	16458
HLH17	Squalidus chankaensis	0	1287	1410
HLH17	Squaliobarbus curriculus	0	0	0
HLH17	Tachysurus fulvidraco	0	291	240
HLH18	Abbottina rivularis	0	0	0
HLH18	Acanthogobius flavimanus	0	0	0
HLH18	Acanthorhodeus chankaensis	0	0	0
HLH18	Acheilognathus hypselonotus	0	0	0
HLH18	Acheilognathus macropterus	0	0	0
HLH18	Acheilognathus sp.	0	0	0
HLH18	Carassius auratus	18	0	400
HLH18	Carassius carassius	0	0	0
HLH18	Carassius gibelio	0	0	0
HLH18	Chanodichthys erythropterus	252	0	0
HLH18	Chanodichthys mongolicus	0	0	0
HLH18	Cobitis choii	0	0	0
HLH18	Cobitis melanoleuca	0	0	0
HLH18	Ctenopharyngodon idella	0	0	0
HLH18	Cyprinus carpio	72	0	0
HLH18	Esox reichertii	0	0	0
HLH18	Gnathopogon strigatus	0	0	0
HLH18	Gobio cynocephalus	0	0	0
HLH18	Gobiobotia pappenheimi	0	0	0
HLH18	Hemibarbus sp.	0	0	0
HLH18	Hemiculter bleekeri	726	0	0
HLH18	Hemiculter sp.	0	0	0
HLH18	Hypophthalmichthys molitrix	0	0	0
HLH18	Hypophthalmichthys nobilis	0	0	0
HLH18	Leuciscus waleckii	48	0	0
HLH18	Lota lota	0	0	0
HLH18	Micropercops swinhonis	0	0	0
HLH18	Microphysogobio amurensis	0	0	0
HLH18	Misgurnus anguillicaudatus	0	0	0
HLH18	Oryzias latipes	0	0	0
HLH18	Perccottus glenii	0	0	0
HLH18	Plagiognathops microlepis	0	0	0
HLH18	Pseudorasbora parva	0	0	0
HLH18	Rhinogobius brunneus	0	0	0
HLH18	Rhinogobius cliffordpopei	0	0	0
HLH18	Rhinogobius similis	0	0	0
HLH18	Rhodeus sericeus	0	0	0
HLH18	Rhynchocypris lagowskii	0	0	0
HLH18	Rhynchocypris oxycephalus	0	0	0
HLH18	Romanogobio tenuicorpus	0	0	0
HLH18	Sarcocheilichthys soldatovi	0	0	0
HLH18	Saurogobio dabryi	0	0	0
HLH18	Silurus asotus	12	0	0
HLH18	Squalidus chankaensis	0	0	0
HLH18	Squaliobarbus curriculus	0	0	0
HLH18	Tachysurus fulvidraco	0	0	0
HLH19	Abbottina rivularis	0	0	0
HLH19	Acanthogobius flavimanus	0	129	0
HLH19	Acanthorhodeus chankaensis	0	0	105
HLH19	Acheilognathus hypselonotus	0	0	0
HLH19	Acheilognathus macropterus	0	0	0
HLH19	Acheilognathus sp.	0	0	0
HLH19	Carassius auratus	1458	1587	1737
HLH19	Carassius carassius	0	0	194427
HLH19	Carassius gibelio	0	98571	7014
HLH19	Chanodichthys erythropterus	657	0	0
HLH19	Chanodichthys mongolicus	0	0	2
HLH19	Cobitis choii	0	0	0
HLH19	Cobitis melanoleuca	0	0	0
HLH19	Ctenopharyngodon idella	0	0	0
HLH19	Cyprinus carpio	513	4767	0
HLH19	Esox reichertii	0	0	0
HLH19	Gnathopogon strigatus	0	0	0
HLH19	Gobio cynocephalus	0	0	0
HLH19	Gobiobotia pappenheimi	0	0	0
HLH19	Hemibarbus sp.	0	0	0
HLH19	Hemiculter bleekeri	369	1728	2736
HLH19	Hemiculter sp.	0	0	405
HLH19	Hypophthalmichthys molitrix	0	0	0
HLH19	Hypophthalmichthys nobilis	0	0	0
HLH19	Leuciscus waleckii	36	0	0
HLH19	Lota lota	0	0	0
HLH19	Micropercops swinhonis	0	0	29
HLH19	Microphysogobio amurensis	0	0	0
HLH19	Misgurnus anguillicaudatus	0	0	0
HLH19	Oryzias latipes	0	0	0
HLH19	Perccottus glenii	0	0	0
HLH19	Plagiognathops microlepis	0	270	0
HLH19	Pseudorasbora parva	0	0	552
HLH19	Rhinogobius brunneus	0	0	270
HLH19	Rhinogobius cliffordpopei	0	0	0
HLH19	Rhinogobius similis	0	0	139
HLH19	Rhodeus sericeus	72	345	0
HLH19	Rhynchocypris lagowskii	0	0	0
HLH19	Rhynchocypris oxycephalus	0	0	0
HLH19	Romanogobio tenuicorpus	0	0	0
HLH19	Sarcocheilichthys soldatovi	0	0	0
HLH19	Saurogobio dabryi	0	0	0
HLH19	Silurus asotus	0	0	0
HLH19	Squalidus chankaensis	81	0	0
HLH19	Squaliobarbus curriculus	0	0	0
HLH19	Tachysurus fulvidraco	90	0	0
HLH2	Abbottina rivularis	0	0	0
HLH2	Acanthogobius flavimanus	0	676	0
HLH2	Acanthorhodeus chankaensis	0	0	135
HLH2	Acheilognathus hypselonotus	0	0	395
HLH2	Acheilognathus macropterus	0	336	159
HLH2	Acheilognathus sp.	0	0	0
HLH2	Carassius auratus	180	7341	4980
HLH2	Carassius carassius	0	0	164520
HLH2	Carassius gibelio	0	152604	20457
HLH2	Chanodichthys erythropterus	333	3840	3876
HLH2	Chanodichthys mongolicus	0	0	26
HLH2	Cobitis choii	0	0	0
HLH2	Cobitis melanoleuca	0	0	0
HLH2	Ctenopharyngodon idella	0	9	0
HLH2	Cyprinus carpio	270	4461	654
HLH2	Esox reichertii	0	0	0
HLH2	Gnathopogon strigatus	0	0	0
HLH2	Gobio cynocephalus	0	0	0
HLH2	Gobiobotia pappenheimi	0	0	0
HLH2	Hemibarbus sp.	0	0	0
HLH2	Hemiculter bleekeri	0	7002	8613
HLH2	Hemiculter sp.	0	0	250
HLH2	Hypophthalmichthys molitrix	0	80	0
HLH2	Hypophthalmichthys nobilis	0	0	93
HLH2	Leuciscus waleckii	18	0	0
HLH2	Lota lota	0	0	0
HLH2	Micropercops swinhonis	0	0	296
HLH2	Microphysogobio amurensis	0	0	0
HLH2	Misgurnus anguillicaudatus	0	0	0
HLH2	Oryzias latipes	0	0	0
HLH2	Perccottus glenii	0	0	0
HLH2	Plagiognathops microlepis	0	597	0
HLH2	Pseudorasbora parva	0	0	687
HLH2	Rhinogobius brunneus	0	798	723
HLH2	Rhinogobius cliffordpopei	0	0	0
HLH2	Rhinogobius similis	0	0	575
HLH2	Rhodeus sericeus	0	975	0
HLH2	Rhynchocypris lagowskii	0	0	0
HLH2	Rhynchocypris oxycephalus	0	188	0
HLH2	Romanogobio tenuicorpus	0	0	0
HLH2	Sarcocheilichthys soldatovi	0	0	0
HLH2	Saurogobio dabryi	0	0	0
HLH2	Silurus asotus	207	582	492
HLH2	Squalidus chankaensis	0	0	0
HLH2	Squaliobarbus curriculus	0	0	0
HLH2	Tachysurus fulvidraco	117	0	0
HLH20	Abbottina rivularis	0	0	0
HLH20	Acanthogobius flavimanus	0	0	0
HLH20	Acanthorhodeus chankaensis	0	0	45
HLH20	Acheilognathus hypselonotus	0	0	0
HLH20	Acheilognathus macropterus	0	0	0
HLH20	Acheilognathus sp.	0	0	0
HLH20	Carassius auratus	1539	0	0
HLH20	Carassius carassius	0	0	0
HLH20	Carassius gibelio	0	22158	0
HLH20	Chanodichthys erythropterus	396	0	0
HLH20	Chanodichthys mongolicus	0	0	3
HLH20	Cobitis choii	0	0	0
HLH20	Cobitis melanoleuca	0	0	0
HLH20	Ctenopharyngodon idella	0	0	0
HLH20	Cyprinus carpio	414	0	0
HLH20	Esox reichertii	0	0	0
HLH20	Gnathopogon strigatus	0	0	0
HLH20	Gobio cynocephalus	0	0	0
HLH20	Gobiobotia pappenheimi	0	0	0
HLH20	Hemibarbus sp.	0	74	0
HLH20	Hemiculter bleekeri	360	2229	2436
HLH20	Hemiculter sp.	0	0	0
HLH20	Hypophthalmichthys molitrix	0	30	0
HLH20	Hypophthalmichthys nobilis	0	0	0
HLH20	Leuciscus waleckii	27	0	0
HLH20	Lota lota	0	0	0
HLH20	Micropercops swinhonis	0	0	0
HLH20	Microphysogobio amurensis	0	0	0
HLH20	Misgurnus anguillicaudatus	0	0	0
HLH20	Oryzias latipes	0	0	0
HLH20	Perccottus glenii	0	0	0
HLH20	Plagiognathops microlepis	0	0	0
HLH20	Pseudorasbora parva	0	0	0
HLH20	Rhinogobius brunneus	0	0	0
HLH20	Rhinogobius cliffordpopei	0	0	0
HLH20	Rhinogobius similis	0	0	29
HLH20	Rhodeus sericeus	0	168	0
HLH20	Rhynchocypris lagowskii	0	0	0
HLH20	Rhynchocypris oxycephalus	0	0	0
HLH20	Romanogobio tenuicorpus	0	0	0
HLH20	Sarcocheilichthys soldatovi	0	0	0
HLH20	Saurogobio dabryi	0	0	0
HLH20	Silurus asotus	9	645	678
HLH20	Squalidus chankaensis	0	0	0
HLH20	Squaliobarbus curriculus	0	28	0
HLH20	Tachysurus fulvidraco	0	0	0
HLH21	Abbottina rivularis	0	0	0
HLH21	Acanthogobius flavimanus	0	0	0
HLH21	Acanthorhodeus chankaensis	0	0	0
HLH21	Acheilognathus hypselonotus	0	0	0
HLH21	Acheilognathus macropterus	0	0	0
HLH21	Acheilognathus sp.	0	0	0
HLH21	Carassius auratus	999	0	0
HLH21	Carassius carassius	0	0	0
HLH21	Carassius gibelio	0	0	0
HLH21	Chanodichthys erythropterus	108	0	0
HLH21	Chanodichthys mongolicus	0	0	7
HLH21	Cobitis choii	0	0	0
HLH21	Cobitis melanoleuca	0	0	0
HLH21	Ctenopharyngodon idella	0	0	0
HLH21	Cyprinus carpio	1179	0	0
HLH21	Esox reichertii	0	0	0
HLH21	Gnathopogon strigatus	0	0	0
HLH21	Gobio cynocephalus	0	0	0
HLH21	Gobiobotia pappenheimi	0	0	0
HLH21	Hemibarbus sp.	0	0	0
HLH21	Hemiculter bleekeri	297	0	0
HLH21	Hemiculter sp.	0	0	0
HLH21	Hypophthalmichthys molitrix	0	26	0
HLH21	Hypophthalmichthys nobilis	0	0	75
HLH21	Leuciscus waleckii	27	0	0
HLH21	Lota lota	0	0	0
HLH21	Micropercops swinhonis	0	0	0
HLH21	Microphysogobio amurensis	0	0	0
HLH21	Misgurnus anguillicaudatus	0	0	0
HLH21	Oryzias latipes	0	0	0
HLH21	Perccottus glenii	0	0	0
HLH21	Plagiognathops microlepis	0	0	0
HLH21	Pseudorasbora parva	0	0	0
HLH21	Rhinogobius brunneus	0	0	0
HLH21	Rhinogobius cliffordpopei	0	0	0
HLH21	Rhinogobius similis	0	0	61
HLH21	Rhodeus sericeus	0	0	0
HLH21	Rhynchocypris lagowskii	0	3	0
HLH21	Rhynchocypris oxycephalus	0	0	0
HLH21	Romanogobio tenuicorpus	0	0	0
HLH21	Sarcocheilichthys soldatovi	0	0	0
HLH21	Saurogobio dabryi	0	0	0
HLH21	Silurus asotus	9	0	0
HLH21	Squalidus chankaensis	0	0	0
HLH21	Squaliobarbus curriculus	0	0	0
HLH21	Tachysurus fulvidraco	0	0	0
HLH3	Abbottina rivularis	0	0	0
HLH3	Acanthogobius flavimanus	0	220	0
HLH3	Acanthorhodeus chankaensis	0	0	142
HLH3	Acheilognathus hypselonotus	0	0	0
HLH3	Acheilognathus macropterus	0	375	405
HLH3	Acheilognathus sp.	0	0	0
HLH3	Carassius auratus	360	11817	18576
HLH3	Carassius carassius	0	0	53346
HLH3	Carassius gibelio	0	47823	128973
HLH3	Chanodichthys erythropterus	369	9627	10644
HLH3	Chanodichthys mongolicus	0	0	160
HLH3	Cobitis choii	0	0	0
HLH3	Cobitis melanoleuca	0	0	0
HLH3	Ctenopharyngodon idella	0	0	48
HLH3	Cyprinus carpio	333	96927	0
HLH3	Esox reichertii	0	0	0
HLH3	Gnathopogon strigatus	0	0	0
HLH3	Gobio cynocephalus	0	0	0
HLH3	Gobiobotia pappenheimi	0	0	0
HLH3	Hemibarbus sp.	0	0	0
HLH3	Hemiculter bleekeri	0	18657	22593
HLH3	Hemiculter sp.	0	0	294
HLH3	Hypophthalmichthys molitrix	0	119	0
HLH3	Hypophthalmichthys nobilis	0	96	168
HLH3	Leuciscus waleckii	0	1164	849
HLH3	Lota lota	0	0	0
HLH3	Micropercops swinhonis	0	0	0
HLH3	Microphysogobio amurensis	0	48	0
HLH3	Misgurnus anguillicaudatus	0	0	0
HLH3	Oryzias latipes	0	0	0
HLH3	Perccottus glenii	0	0	0
HLH3	Plagiognathops microlepis	0	0	0
HLH3	Pseudorasbora parva	0	0	0
HLH3	Rhinogobius brunneus	0	0	0
HLH3	Rhinogobius cliffordpopei	0	0	0
HLH3	Rhinogobius similis	0	0	188
HLH3	Rhodeus sericeus	0	564	0
HLH3	Rhynchocypris lagowskii	0	0	0
HLH3	Rhynchocypris oxycephalus	0	39	0
HLH3	Romanogobio tenuicorpus	0	0	0
HLH3	Sarcocheilichthys soldatovi	0	0	0
HLH3	Saurogobio dabryi	0	0	0
HLH3	Silurus asotus	9	0	0
HLH3	Squalidus chankaensis	0	0	0
HLH3	Squaliobarbus curriculus	0	31	0
HLH3	Tachysurus fulvidraco	0	0	0
HLH4	Abbottina rivularis	0	0	0
HLH4	Acanthogobius flavimanus	0	72	0
HLH4	Acanthorhodeus chankaensis	0	0	77
HLH4	Acheilognathus hypselonotus	0	0	0
HLH4	Acheilognathus macropterus	0	0	108
HLH4	Acheilognathus sp.	0	0	0
HLH4	Carassius auratus	0	6321	7650
HLH4	Carassius carassius	0	0	110775
HLH4	Carassius gibelio	0	119715	31128
HLH4	Chanodichthys erythropterus	27	4995	5652
HLH4	Chanodichthys mongolicus	0	0	113
HLH4	Cobitis choii	0	0	0
HLH4	Cobitis melanoleuca	0	0	0
HLH4	Ctenopharyngodon idella	0	0	0
HLH4	Cyprinus carpio	0	16671	0
HLH4	Esox reichertii	0	102	69
HLH4	Gnathopogon strigatus	0	0	0
HLH4	Gobio cynocephalus	0	0	0
HLH4	Gobiobotia pappenheimi	0	0	0
HLH4	Hemibarbus sp.	0	0	0
HLH4	Hemiculter bleekeri	0	19401	24024
HLH4	Hemiculter sp.	0	0	800
HLH4	Hypophthalmichthys molitrix	0	26	0
HLH4	Hypophthalmichthys nobilis	0	0	0
HLH4	Leuciscus waleckii	0	459	465
HLH4	Lota lota	0	0	0
HLH4	Micropercops swinhonis	0	0	0
HLH4	Microphysogobio amurensis	0	180	150
HLH4	Misgurnus anguillicaudatus	0	0	0
HLH4	Oryzias latipes	0	0	0
HLH4	Perccottus glenii	0	0	0
HLH4	Plagiognathops microlepis	0	562	0
HLH4	Pseudorasbora parva	0	0	1605
HLH4	Rhinogobius brunneus	0	0	0
HLH4	Rhinogobius cliffordpopei	0	0	0
HLH4	Rhinogobius similis	0	0	66
HLH4	Rhodeus sericeus	0	261	0
HLH4	Rhynchocypris lagowskii	0	0	0
HLH4	Rhynchocypris oxycephalus	0	0	0
HLH4	Romanogobio tenuicorpus	0	0	0
HLH4	Sarcocheilichthys soldatovi	0	0	0
HLH4	Saurogobio dabryi	0	0	0
HLH4	Silurus asotus	63	5709	6144
HLH4	Squalidus chankaensis	0	0	0
HLH4	Squaliobarbus curriculus	0	57	0
HLH4	Tachysurus fulvidraco	180	399	369
HLH5	Abbottina rivularis	0	0	0
HLH5	Acanthogobius flavimanus	0	69	0
HLH5	Acanthorhodeus chankaensis	0	0	46
HLH5	Acheilognathus hypselonotus	0	0	0
HLH5	Acheilognathus macropterus	9	0	0
HLH5	Acheilognathus sp.	0	89	0
HLH5	Carassius auratus	27	1866	4143
HLH5	Carassius carassius	0	0	97323
HLH5	Carassius gibelio	0	89220	11997
HLH5	Chanodichthys erythropterus	27	2166	2391
HLH5	Chanodichthys mongolicus	0	0	61
HLH5	Cobitis choii	0	0	0
HLH5	Cobitis melanoleuca	0	0	0
HLH5	Ctenopharyngodon idella	0	0	0
HLH5	Cyprinus carpio	0	0	0
HLH5	Esox reichertii	0	0	0
HLH5	Gnathopogon strigatus	0	0	0
HLH5	Gobio cynocephalus	0	0	0
HLH5	Gobiobotia pappenheimi	0	0	0
HLH5	Hemibarbus sp.	0	0	0
HLH5	Hemiculter bleekeri	0	15153	18915
HLH5	Hemiculter sp.	0	0	0
HLH5	Hypophthalmichthys molitrix	0	176	0
HLH5	Hypophthalmichthys nobilis	0	120	84
HLH5	Leuciscus waleckii	0	1746	1860
HLH5	Lota lota	0	0	0
HLH5	Micropercops swinhonis	0	0	278
HLH5	Microphysogobio amurensis	0	0	0
HLH5	Misgurnus anguillicaudatus	0	0	0
HLH5	Oryzias latipes	0	2058	1551
HLH5	Perccottus glenii	0	0	0
HLH5	Plagiognathops microlepis	0	0	0
HLH5	Pseudorasbora parva	108	1083	1401
HLH5	Rhinogobius brunneus	0	423	0
HLH5	Rhinogobius cliffordpopei	0	105	81
HLH5	Rhinogobius similis	0	0	95
HLH5	Rhodeus sericeus	0	669	0
HLH5	Rhynchocypris lagowskii	0	0	0
HLH5	Rhynchocypris oxycephalus	0	83	0
HLH5	Romanogobio tenuicorpus	0	0	0
HLH5	Sarcocheilichthys soldatovi	0	0	3
HLH5	Saurogobio dabryi	9	0	0
HLH5	Silurus asotus	36	6705	7557
HLH5	Squalidus chankaensis	0	0	0
HLH5	Squaliobarbus curriculus	0	0	0
HLH5	Tachysurus fulvidraco	153	4239	4125
HLH6	Abbottina rivularis	0	1290	1335
HLH6	Acanthogobius flavimanus	0	378	0
HLH6	Acanthorhodeus chankaensis	0	0	63
HLH6	Acheilognathus hypselonotus	0	0	918
HLH6	Acheilognathus macropterus	0	788712	906282
HLH6	Acheilognathus sp.	0	212	0
HLH6	Carassius auratus	36	50871	79971
HLH6	Carassius carassius	0	2193	966645
HLH6	Carassius gibelio	0	847812	242223
HLH6	Chanodichthys erythropterus	153	39075	42381
HLH6	Chanodichthys mongolicus	0	0	540
HLH6	Cobitis choii	0	0	0
HLH6	Cobitis melanoleuca	0	163	0
HLH6	Ctenopharyngodon idella	0	1020	975
HLH6	Cyprinus carpio	18	132240	1827
HLH6	Esox reichertii	0	3219	2838
HLH6	Gnathopogon strigatus	0	50	0
HLH6	Gobio cynocephalus	0	0	0
HLH6	Gobiobotia pappenheimi	0	0	0
HLH6	Hemibarbus sp.	0	336	0
HLH6	Hemiculter bleekeri	288	72228	99963
HLH6	Hemiculter sp.	0	0	1722
HLH6	Hypophthalmichthys molitrix	0	106	0
HLH6	Hypophthalmichthys nobilis	0	0	183
HLH6	Leuciscus waleckii	9	12312	15630
HLH6	Lota lota	0	0	0
HLH6	Micropercops swinhonis	0	0	0
HLH6	Microphysogobio amurensis	0	69	54
HLH6	Misgurnus anguillicaudatus	0	651	813
HLH6	Oryzias latipes	0	0	0
HLH6	Perccottus glenii	0	3882	5613
HLH6	Plagiognathops microlepis	0	752	0
HLH6	Pseudorasbora parva	0	90003	102162
HLH6	Rhinogobius brunneus	0	0	0
HLH6	Rhinogobius cliffordpopei	0	333	285
HLH6	Rhinogobius similis	0	0	426
HLH6	Rhodeus sericeus	0	6099	21840
HLH6	Rhynchocypris lagowskii	0	0	0
HLH6	Rhynchocypris oxycephalus	0	21	0
HLH6	Romanogobio tenuicorpus	0	0	0
HLH6	Sarcocheilichthys soldatovi	0	8994	8922
HLH6	Saurogobio dabryi	0	537	474
HLH6	Silurus asotus	0	150648	159756
HLH6	Squalidus chankaensis	0	0	0
HLH6	Squaliobarbus curriculus	0	13	0
HLH6	Tachysurus fulvidraco	0	27585	29214
HLH7	Abbottina rivularis	0	0	0
HLH7	Acanthogobius flavimanus	0	101	0
HLH7	Acanthorhodeus chankaensis	0	0	40
HLH7	Acheilognathus hypselonotus	0	0	0
HLH7	Acheilognathus macropterus	0	459	501
HLH7	Acheilognathus sp.	0	0	0
HLH7	Carassius auratus	0	9297	8121
HLH7	Carassius carassius	0	0	103059
HLH7	Carassius gibelio	0	86907	39696
HLH7	Chanodichthys erythropterus	0	30969	32424
HLH7	Chanodichthys mongolicus	0	0	265
HLH7	Cobitis choii	0	0	0
HLH7	Cobitis melanoleuca	0	0	0
HLH7	Ctenopharyngodon idella	0	0	0
HLH7	Cyprinus carpio	0	26220	0
HLH7	Esox reichertii	0	0	0
HLH7	Gnathopogon strigatus	0	0	0
HLH7	Gobio cynocephalus	0	0	0
HLH7	Gobiobotia pappenheimi	0	0	0
HLH7	Hemibarbus sp.	0	0	0
HLH7	Hemiculter bleekeri	0	28137	30690
HLH7	Hemiculter sp.	0	0	371
HLH7	Hypophthalmichthys molitrix	0	39	0
HLH7	Hypophthalmichthys nobilis	0	0	111
HLH7	Leuciscus waleckii	0	0	0
HLH7	Lota lota	0	0	0
HLH7	Micropercops swinhonis	0	0	40
HLH7	Microphysogobio amurensis	0	177	138
HLH7	Misgurnus anguillicaudatus	0	0	0
HLH7	Oryzias latipes	0	0	0
HLH7	Perccottus glenii	0	0	0
HLH7	Plagiognathops microlepis	0	302	0
HLH7	Pseudorasbora parva	0	738	786
HLH7	Rhinogobius brunneus	0	0	0
HLH7	Rhinogobius cliffordpopei	0	0	0
HLH7	Rhinogobius similis	0	0	28
HLH7	Rhodeus sericeus	0	156	0
HLH7	Rhynchocypris lagowskii	0	0	0
HLH7	Rhynchocypris oxycephalus	0	0	0
HLH7	Romanogobio tenuicorpus	0	0	0
HLH7	Sarcocheilichthys soldatovi	0	0	0
HLH7	Saurogobio dabryi	0	0	0
HLH7	Silurus asotus	45	240183	252570
HLH7	Squalidus chankaensis	0	0	0
HLH7	Squaliobarbus curriculus	0	76	0
HLH7	Tachysurus fulvidraco	216	4800	5142
HLH8	Abbottina rivularis	0	0	0
HLH8	Acanthogobius flavimanus	0	0	0
HLH8	Acanthorhodeus chankaensis	0	0	419
HLH8	Acheilognathus hypselonotus	0	0	815
HLH8	Acheilognathus macropterus	0	768	966
HLH8	Acheilognathus sp.	0	165	0
HLH8	Carassius auratus	18	32400	63237
HLH8	Carassius carassius	0	0	199251
HLH8	Carassius gibelio	0	133839	462354
HLH8	Chanodichthys erythropterus	117	46830	56502
HLH8	Chanodichthys mongolicus	0	0	750
HLH8	Cobitis choii	0	0	0
HLH8	Cobitis melanoleuca	0	0	0
HLH8	Ctenopharyngodon idella	0	0	0
HLH8	Cyprinus carpio	45	380574	1173
HLH8	Esox reichertii	0	0	0
HLH8	Gnathopogon strigatus	0	0	0
HLH8	Gobio cynocephalus	0	0	0
HLH8	Gobiobotia pappenheimi	0	0	0
HLH8	Hemibarbus sp.	0	0	0
HLH8	Hemiculter bleekeri	0	29985	37824
HLH8	Hemiculter sp.	0	0	1550
HLH8	Hypophthalmichthys molitrix	0	49	0
HLH8	Hypophthalmichthys nobilis	0	0	132
HLH8	Leuciscus waleckii	18	1983	2046
HLH8	Lota lota	0	0	0
HLH8	Micropercops swinhonis	0	0	176
HLH8	Microphysogobio amurensis	0	18	0
HLH8	Misgurnus anguillicaudatus	0	0	0
HLH8	Oryzias latipes	0	0	0
HLH8	Perccottus glenii	0	0	0
HLH8	Plagiognathops microlepis	0	355	0
HLH8	Pseudorasbora parva	0	0	621
HLH8	Rhinogobius brunneus	0	0	0
HLH8	Rhinogobius cliffordpopei	0	0	0
HLH8	Rhinogobius similis	0	0	0
HLH8	Rhodeus sericeus	0	1236	0
HLH8	Rhynchocypris lagowskii	0	0	0
HLH8	Rhynchocypris oxycephalus	0	0	0
HLH8	Romanogobio tenuicorpus	0	0	0
HLH8	Sarcocheilichthys soldatovi	0	0	0
HLH8	Saurogobio dabryi	0	0	0
HLH8	Silurus asotus	0	5760	6096
HLH8	Squalidus chankaensis	0	0	0
HLH8	Squaliobarbus curriculus	0	0	0
HLH8	Tachysurus fulvidraco	0	1635	1539
HLH9	Abbottina rivularis	0	0	0
HLH9	Acanthogobius flavimanus	0	99	0
HLH9	Acanthorhodeus chankaensis	0	0	0
HLH9	Acheilognathus hypselonotus	0	0	0
HLH9	Acheilognathus macropterus	45	0	0
HLH9	Acheilognathus sp.	0	0	0
HLH9	Carassius auratus	144	3228	5958
HLH9	Carassius carassius	0	0	0
HLH9	Carassius gibelio	0	0	28566
HLH9	Chanodichthys erythropterus	306	6414	6735
HLH9	Chanodichthys mongolicus	0	0	168
HLH9	Cobitis choii	0	0	0
HLH9	Cobitis melanoleuca	0	0	0
HLH9	Ctenopharyngodon idella	0	0	0
HLH9	Cyprinus carpio	207	19335	0
HLH9	Esox reichertii	0	0	0
HLH9	Gnathopogon strigatus	0	0	0
HLH9	Gobio cynocephalus	0	0	0
HLH9	Gobiobotia pappenheimi	0	0	0
HLH9	Hemibarbus sp.	0	0	0
HLH9	Hemiculter bleekeri	1170	26772	32274
HLH9	Hemiculter sp.	0	0	0
HLH9	Hypophthalmichthys molitrix	0	112	0
HLH9	Hypophthalmichthys nobilis	0	0	0
HLH9	Leuciscus waleckii	63	2184	2295
HLH9	Lota lota	0	0	0
HLH9	Micropercops swinhonis	0	0	0
HLH9	Microphysogobio amurensis	0	0	3
HLH9	Misgurnus anguillicaudatus	0	0	12
HLH9	Oryzias latipes	0	0	0
HLH9	Perccottus glenii	0	0	0
HLH9	Plagiognathops microlepis	0	0	0
HLH9	Pseudorasbora parva	0	0	429
HLH9	Rhinogobius brunneus	0	0	0
HLH9	Rhinogobius cliffordpopei	0	0	0
HLH9	Rhinogobius similis	0	0	140
HLH9	Rhodeus sericeus	0	0	0
HLH9	Rhynchocypris lagowskii	0	0	0
HLH9	Rhynchocypris oxycephalus	0	0	0
HLH9	Romanogobio tenuicorpus	0	0	0
HLH9	Sarcocheilichthys soldatovi	0	0	0
HLH9	Saurogobio dabryi	0	0	0
HLH9	Silurus asotus	333	699	579
HLH9	Squalidus chankaensis	0	0	0
HLH9	Squaliobarbus curriculus	0	0	0
HLH9	Tachysurus fulvidraco	0	0	0

## Sheet: SI_TS3 bioinformatic statistics
Supporting Information Table S3 Bioinformatic statistics genertaed from two pipelines: OBITools version 4 and QIIME version 2 using DADA2 plugin
	OBITools	QIIME2
Quality filters
Total passing filter	37791033	37791033
Demultiplex & merged	11844226	8478581
Remove chimaeras	9233515	8065637
Homology search	6309949	7629699
Taxonomy assigned	2190909	2892001
